# Supplementary material for: Molecular Mechanisms Involved in MAFLD in Cholecystectomized Patients: A Cohort Study
Source: Genes (Basel). 2023 Oct 13;14(10):1935. doi: 10.3390/genes14101935 (PMC10606482; doi:10.3390/genes14101935)
Supplement: Supplementary file 1 [file genes-14-01935-s001.zip]

Archive with 1 entries (1 files):
- genes-2568503-supplementary.pdf
